# Supplementary material for: Mobile Colistin Resistance (mcr) Gene-Containing Organisms in Poultry Sector in Low- and Middle-Income Countries: Epidemiology, Characteristics, and One Health Control Strategies
Source: Antibiotics (Basel). 2023 Jun 28;12(7):1117. doi: 10.3390/antibiotics12071117 (PMC10376608; doi:10.3390/antibiotics12071117)
Supplement: Supplementary file 1 [file antibiotics-12-01117-s001.zip]

Archive with 1 entries (1 files):
- antibiotics-2440343-supplementary.pdf
